# Supplementary material for: Root Growth as an Early Indicator of PFAS Phytotoxicity in Plants
Source: Toxics. 2026 May 22;14(6):455. doi: 10.3390/toxics14060455 (PMC13306679; doi:10.3390/toxics14060455)
Supplement: Supplementary file 1 [file toxics-14-00455-s001.zip]

Archive with 1 entries (1 files):
- toxics-4319589-supplementary.pdf
